# Supplementary material for: The Mitochondrial Unfolded Protein Response Protects against Anoxia in Caenorhabditis elegans
Source: PLoS One. 2016 Jul 26;11(7):e0159989. doi: 10.1371/journal.pone.0159989 (PMC4961406; doi:10.1371/journal.pone.0159989)
Supplement: S1 Table — This is an Excel spreadsheet with the raw data organized by figure. Technical and experimental replicates are indicated. (XLSX) [file pone.0159989.s004.xlsx]

## Sheet: Figure 1D
N2			control RNAi					spg-7 RNAi
Trial	Plate		Dead	Alive	% death	average		Dead	Alive	%death	average
1	1		56	8	87.5	57.323		50	7	87.7193	46.2709
1	2		71	33	68.2692			25	29	46.2963
1	3		45	45	50			42	44	48.8372
1	4		43	58	42.5743			7	46	13.2075
1	5		31	50	38.2716			24	44	35.2941
2	1		36	8	81.8182	87.825		14	13	51.8519	69.9418
2	2		48	8	85.7143			21	3	87.5
2	3		38	5	88.3721			20	5	80
2	4		55	4	93.2203			13	11	54.1667
2	5		36	4	90			32	10	76.1905
3	1		8	5	61.5385	68.3263		9	10	47.3684	44.2356
3	2		18	4	81.8182			7	14	33.3333
3	3		13	4	76.4706			5	2	71.4286
3	4		13	1	92.8571			11	10	52.381
3	5		22	54	28.9474			3	15	16.6667
4	1		14	6	70	70		4	16	20	35.873
4	2		14	6	70			10	11	47.619
4	3		14	6	70			12	18	40

## Sheet: Figure 1E
atfs-1(tm2565)			control RNAi					spg-7 RNAi
Trial	Plate		Dead	Alive	% death	average		Dead	Alive	%death	average
1	1		5	21	19.2308	18.4256		14	18	43.75	37.2375
1	2		9	34	20.9302			18	22	45
1	3		9	28	24.3243			8	23	25.8065
1	4		5	39	11.3636			18	29	38.2979
1	5		7	36	16.2791			13	26	33.3333
2	1		2	10	16.6667	45.482		11	4	73.3333	88.6667
2	2		12	13	48			4	1	80
2	3		3	4	42.8571			6	0	100
2	4		9	7	56.25			13	0	100
2	5		7	4	63.6364			9	1	90
3	1		7	1	87.5	86.6667		9	0	100	91.1111
3	2		20	0	100			11	0	100
3	3		15	3	83.3333			10	2	83.3333
3	4		12	4	75			8	1	88.8889
3	5		7	1	87.5			10	2	83.3333
4	1		24	14	63.1579	75.9765		9	10	47.3684	81.8875
4	2		23	12	65.7143			22	0	100
4	3		26	5	83.871			20	4	83.3333
4	4		23	8	74.1935			30	3	90.9091
4	5		14	5	73.6842			18	3	85.7143
4	6		20	1	95.2381			21	4	84
5	1		23	0	100	65.4912		20	8	71.4286	64.7628
5	2		18	16	52.9412			10	11	47.619
5	3		14	22	38.8889			41	6	87.234
5	4		19	12	61.2903			12	18	40
5	5		15	20	42.8571			27	20	57.4468
5	6		32	1	96.9697			28	5	84.8485

## Sheet: Figure 1F
			N2					atfs-1(et15)
Trial	Plate		Dead	Alive	% death	average		Dead	Alive	%death	average
1	1		196	18	91.5888	91.8409		95	78	54.9133	53.3592
1	2		205	22	90.3084			88	29	75.2137
1	3		235	16	93.6255			103	117	46.8182
1	4		N/A					125	104	54.5852
1	5		N/A					73	134	35.2657
2	1		194	25	88.5845	85.6138		71	91	43.8272	45.8161
2	2		193	31	86.1607			83	117	41.5
2	3		188	41	82.0961			86	79	52.1212
3	1		36	25	59.0164	57.6208		45	37	54.878	47.4857
3	2		12	8	60			42	33	56
3	3		14	12	53.8462			24	52	31.5789
4	1		177	15	92.1875	90.3349		66	91	42.0382	49.7188
4	2		202	20	90.991			70	57	55.1181
4	3		202	28	87.8261			78	72	52
5	1		103	14	88.0342	91.7615		20	110	15.3846	12.3119
5	2		127	6	95.4887			17	167	9.23913
6	1		56	25	69.1358	60.3622		1	41	2.38095	4.59915
6	2		35	44	44.3038			1	42	2.32558
6	3		46	22	67.6471			5	50	9.09091

## Sheet: Figure 2C
		N2	atfs-1(et15)		N2	atfs-1(et15)
Trial	Worm	axonal beads	axonal beads		average	average
1	1	2	2		2.6	1.7
1	2	3	2
1	3	3	2
1	4	4	3
1	5	4	0
1	6	1	2
1	7	0	0
1	8	1	2
1	9	5	3
1	10	3	1
2	1	2	1		1.4	1.11111
2	2	3	2
2	3	1	1
2	4	0	0
2	5	2	1
2	6	0	2
2	7	1	1
2	8	1	1
2	9	2	1
2	10	2	N/A
3	1	1	2		1.55556	1.3
3	2	0	0
3	3	2	1
3	4	1	0
3	5	2	3
3	6	2	2
3	7	2	2
3	8	2	0
3	9	2	1
3	10	N/A	2
4	1	2	1		2.27273	1.55556
4	2	3	2
4	3	2	1
4	4	3	2
4	5	0	2
4	6	3	1
4	7	1	2
4	8	1	1
4	9	3	2
4	10	4	N/A
4	11	3	N/A

## Sheet: Figure 3B
			sid-1(lf)					AGD724
Trial	Plate		Dead	Alive	% death	average		Dead	Alive	%death	average
1	1		18	37	32.7273	33.3193		5	41	10.8696	7.39677
1	2		20	37	35.0877			2	51	3.77358
1	3		18	38	32.1429			4	49	7.54717
2	1		36	13	73.4694	77.3597		24	22	52.1739	49.9698
2	2		39	9	81.25			21	25	45.6522
2	3		N/A extensive burrowing					25	23	52.0833
3	1		59	6	90.7692	77.17		21	37	36.2069	40.4855
3	2		55	11	83.3333			34	49	40.9639
3	3		31	23	57.4074			31	39	44.2857
4	1		59	16	78.6667	71.4841		13	41	24.0741	17.3929
4	2		29	27	51.7857			10	35	22.2222
4	3		42	8	84			3	48	5.88235
5	1		14	34	29.1667	33.3277		32	63	33.6842	32.266
5	2		12	28	30			20	27	42.5532
5	3		20	29	40.8163			22	85	20.5607

## Sheet: Figure 6D
KWN525		Prab-3::FLP(-)	Prab-3::FLP(+)		Prab-3::FLP(-)	Prab-3::FLP(+)
Trial	Worm	axonal beads	axonal beads		average	average
1	1	1	0		1.7	1.2
1	2	1	0
1	3	2	2
1	4	1	1
1	5	2	4
1	6	2	1
1	7	2	1
1	8	2	1
1	9	2	1
1	10	2	1
2	1	7	1		3.77778	2.75
2	2	2	3
2	3	3	5
2	4	4	5
2	5	2	2
2	6	2	2
2	7	2	1
2	8	9	3
2	9	3	N/A
2	10	12**	N/A
3	1	3	0		2.2	1.2
3	2	2	1
3	3	1	0
3	4	2	1
3	5	2	2
3	6	2	2
3	7	3	0
3	8	3	1
3	9	2	2
3	10	2	3
					** This worm was censored because it was apparently dead.

## Sheet: Figure 6E
KWN525			Prab-3::FLP(-)					Prab-3::FLP(+)
Trial	Plate		Dead	Alive	% death	average		Dead	Alive	%death	average
1	1		23	2	92	92		20	4	83.3333	82.0513
1	2		23	2	92			21	5	80.7692
2	1		49	7	87.5	85.4121		36	14	72	72.9929
2	2		36	15	70.5882			50	7	87.7193
2	3		53	1	98.1481			32	22	59.2593
3	1		15	37	28.8462	46.7236		41	10	80.3922	85.8252
3	2		37	14	72.549			44	4	91.6667
3	3		19	30	38.7755			41	7	85.4167
4	1		45	8	84.9057	85.7171		46	2	95.8333	88.9835
4	2		50	9	84.7458			39	10	79.5918
4	3		49	7	87.5			54	5	91.5254
5	1		9	16	36	36.5185		8	17	32	36
5	2		10	17	37.037			10	15	40

## Sheet: Figure S1A
N2			control					EtBr
Trial	Plate		Dead	Alive	% death	average		Dead	Alive	% death	average
1	1		22	11	66.6667	66.6209		20	1	95.2381	50.4491
1	2		23	6	79.3103			4	20	16.6667
1	3		17	12	58.6207			9	9	50
1	4		12	14	46.1538			5	11	31.25
1	5		28	6	82.3529			13	9	59.0909
2	1		39	19	67.2414	83.1134		57	29	66.2791	75.5262
2	2		50	7	87.7193			78	2	97.5
2	3		48	4	92.3077			61	5	92.4242
2	4		69	12	85.1852			28	33	45.9016
3	1		49	10	83.0508	89.6273		43	21	67.1875	55.6528
3	2		59	8	88.0597			40	20	66.6667
3	3		79	4	95.1807			50	24	67.5676
3	4		60	4	93.75			16	24	40
3	5		37	5	88.0952			14	24	36.8421
4	1		21	16	56.7568	59.6512		16	15	51.6129	36.5157
4	2		32	14	69.5652			11	23	32.3529
4	3		10	9	52.6316			11	32	25.5814
5	1		41	37	52.5641	56.5083		15	38	28.3019	34.8924
5	2		38	35	52.0548			15	43	25.8621
5	3		37	35	51.3889			34	43	44.1558
5	4		66	26	71.7391			33	47	41.25
5	5		40	33	54.7945
6	1		56	25	69.1358	54.4799		26	40	39.3939	36.8216
6	2		35	44	44.3038			26	47	35.6164
6	3		46	46	50			39	71	35.4545
7	1		85	88	49.1329	46.5603		0	66	0	6.27326
7	2		44	73	37.6068			1	32	3.0303
7	3		99	88	52.9412			3	16	15.7895
8	1		68	0	100	92.2965		27	8	77.1429	61.0084
8	2		63	10	86.3014			7	10	41.1765
8	3		77	8	90.5882			33	18	64.7059

## Sheet: Figure S1B
atfs-1(tm4525)			control					EtBr
Trial	Plate		Dead	Alive	% death	average		Dead	Alive	% death	average
1	1		26	37	41.2698	66.4846		50	5	90.9091	76.3868
1	2		53	14	79.1045			25	27	48.0769
1	3		37	15	71.1538			49	7	87.5
1	4		33	39	45.8333			58	1	98.3051
1	5		77	4	95.0617			28	21	57.1429
2	1		38	24	61.2903	74.9921		8	24	25	53.7692
2	2		36	1	97.2973			44	10	81.4815
2	3		29	15	65.9091			16	20	44.4444
2	4		40	13	75.4717			34	19	64.1509
3	1		38	23	62.2951	58.957		39	25	60.9375	55.545
3	2		49	49	50			29	25	53.7037
3	3		25	21	54.3478			28	31	47.4576
3	4		28	18	60.8696			46	21	68.6567
3	5		37	18	67.2727			31	35	46.9697
4	1		17	13	56.6667	57.1795		2	23	8	20.0909
4	2		8	7	53.3333			15	29	34.0909
4	3		24	15	61.5385			4	18	18.1818
5	1		24	22	52.1739	58.9431		43	48	47.2527	39.6016
5	2		25	31	44.6429			19	20	48.7179
5	3		40	19	67.7966			36	57	38.7097
5	4		34	22	60.7143			21	50	29.5775
5	5		68	30	69.3878			27	53	33.75
